# Supplementary material for: Gene-Delivery Ability of New Hydrogenated and Partially Fluorinated Gemini bispyridinium Surfactants with Six Methylene Spacers
Source: Int J Mol Sci. 2022 Mar 11;23(6):3062. doi: 10.3390/ijms23063062 (PMC8949414; doi:10.3390/ijms23063062)
Supplement: Supplementary file 1 [file ijms-23-03062-s001.zip]

Archive with 1 entries (1 files):
- ijms-1602242-supplementary.pdf
